# Supplementary material for: Poisson-Gaussian Noise Reduction Using the Hidden Markov Model in Contourlet Domain for Fluorescence Microscopy Images
Source: PLoS One. 2015 Sep 9;10(9):e0136964. doi: 10.1371/journal.pone.0136964 (PMC4564212; doi:10.1371/journal.pone.0136964)
Supplement: S1 File — Camera man (Figure A), Boat (Figure B), Barbara (Figure C) and Peppers (Figure D) (ZIP) [file pone.0136964.s002.zip]

Archive with 4 entries (4 files):
- S1_File/Figure_A.tif
- S1_File/Figure_B.png
- S1_File/Figure_C.TIF
- S1_File/Figure_D.tif
