# Supplementary material for: Poisson-Gaussian Noise Reduction Using the Hidden Markov Model in Contourlet Domain for Fluorescence Microscopy Images
Source: PLoS One. 2015 Sep 9;10(9):e0136964. doi: 10.1371/journal.pone.0136964 (PMC4564212; doi:10.1371/journal.pone.0136964)
Supplement: S2 File — (ZIP) [file pone.0136964.s003.zip]

Archive with 100 entries (100 files):
- S2_File/1.tif
- S2_File/10.tif
- S2_File/100.tif
- S2_File/11.tif
- S2_File/12.tif
- S2_File/13.tif
- S2_File/14.tif
- S2_File/15.tif
- S2_File/16.tif
- S2_File/17.tif
- S2_File/18.tif
- S2_File/19.tif
- S2_File/2.tif
- S2_File/20.tif
- S2_File/21.tif
- S2_File/22.tif
- S2_File/23.tif
- S2_File/24.tif
- S2_File/25.tif
- S2_File/26.tif
- S2_File/27.tif
- S2_File/28.tif
- S2_File/29.tif
- S2_File/3.tif
- S2_File/30.tif
- S2_File/31.tif
- S2_File/32.tif
- S2_File/33.tif
- S2_File/34.tif
- S2_File/35.tif
- S2_File/36.tif
- S2_File/37.tif
- S2_File/38.tif
- S2_File/39.tif
- S2_File/4.tif
- S2_File/40.tif
- S2_File/41.tif
- S2_File/42.tif
- S2_File/43.tif
- S2_File/44.tif
- S2_File/45.tif
- S2_File/46.tif
- S2_File/47.tif
- S2_File/48.tif
- S2_File/49.tif
- S2_File/5.tif
- S2_File/50.tif
- S2_File/51.tif
- S2_File/52.tif
- S2_File/53.tif
- S2_File/54.tif
- S2_File/55.tif
- S2_File/56.tif
- S2_File/57.tif
- S2_File/58.tif
- S2_File/59.tif
- S2_File/6.tif
- S2_File/60.tif
- S2_File/61.tif
- S2_File/62.tif
- S2_File/63.tif
- S2_File/64.tif
- S2_File/65.tif
- S2_File/66.tif
- S2_File/67.tif
- S2_File/68.tif
- S2_File/69.tif
- S2_File/7.tif
- S2_File/70.tif
- S2_File/71.tif
- S2_File/72.tif
- S2_File/73.tif
- S2_File/74.tif
- S2_File/75.tif
- S2_File/76.tif
- S2_File/77.tif
- S2_File/78.tif
- S2_File/79.tif
- S2_File/8.tif
- S2_File/80.tif
- S2_File/81.tif
- S2_File/82.tif
- S2_File/83.tif
- S2_File/84.tif
- S2_File/85.tif
- S2_File/86.tif
- S2_File/87.tif
- S2_File/88.tif
- S2_File/89.tif
- S2_File/9.tif
- S2_File/90.tif
- S2_File/91.tif
- S2_File/92.tif
- S2_File/93.tif
- S2_File/94.tif
- S2_File/95.tif
- S2_File/96.tif
- S2_File/97.tif
- S2_File/98.tif
- S2_File/99.tif
