# Supplementary material for: Poisson-Gaussian Noise Reduction Using the Hidden Markov Model in Contourlet Domain for Fluorescence Microscopy Images
Source: PLoS One. 2015 Sep 9;10(9):e0136964. doi: 10.1371/journal.pone.0136964 (PMC4564212; doi:10.1371/journal.pone.0136964)
Supplement: S3 File — (ZIP) [file pone.0136964.s004.zip]

Archive with 40 entries (40 files):
- S3_File/ (1).tif
- S3_File/ (10).tif
- S3_File/ (11).tif
- S3_File/ (12).tif
- S3_File/ (13).tif
- S3_File/ (14).tif
- S3_File/ (15).tif
- S3_File/ (16).tif
- S3_File/ (17).tif
- S3_File/ (18).tif
- S3_File/ (19).tif
- S3_File/ (2).tif
- S3_File/ (20).tif
- S3_File/ (21).tif
- S3_File/ (22).tif
- S3_File/ (23).tif
- S3_File/ (24).tif
- S3_File/ (25).tif
- S3_File/ (26).tif
- S3_File/ (27).tif
- S3_File/ (28).tif
- S3_File/ (29).tif
- S3_File/ (3).tif
- S3_File/ (30).tif
- S3_File/ (31).tif
- S3_File/ (32).tif
- S3_File/ (33).tif
- S3_File/ (34).tif
- S3_File/ (35).tif
- S3_File/ (36).tif
- S3_File/ (37).tif
- S3_File/ (38).tif
- S3_File/ (39).tif
- S3_File/ (4).tif
- S3_File/ (40).tif
- S3_File/ (5).tif
- S3_File/ (6).tif
- S3_File/ (7).tif
- S3_File/ (8).tif
- S3_File/ (9).tif
